# Supplementary material for: Evaluating the Performance of Malaria Genetics for Inferring Changes in Transmission Intensity Using Transmission Modeling
Source: Mol Biol Evol. 2020 Sep 8;38(1):274–89. doi: 10.1093/molbev/msaa225 (PMC7783189; doi:10.1093/molbev/msaa225)
Supplement: msaa225_supplementary_data [file msaa225_supplementary_data.zip]

Archive with 2 entries (2 files):
- Genomic_Utility_Supplementary Materials_MBE_revised_R2.docx
- supp_table_1.xlsx
