# Supplementary material for: Evaluating the Performance of Malaria Genetics for Inferring Changes in Transmission Intensity Using Transmission Modeling
Source: Mol Biol Evol. 2020 Sep 8;38(1):274–89. doi: 10.1093/molbev/msaa225 (PMC7783189; doi:10.1093/molbev/msaa225)
Supplement: msaa225_supplementary_data [file msaa225_supplementary_data.zip › supp_table_1.xlsx]

## Sheet: Sheet1
Supplementary Table 1. THE REAL McCOIL vs Model output estimates of mean COI by age
		Age
Admin	Source	0	1	2	3	4	5	6	7	8	9	10	11	12	13	14	15	16	17	18	20	21	22	23	24	25	28	29	30	31	32	34	35	37	38	41	42	44	47	50	53	54	55	56	57	58	59	60	61
Kihihi	THE REAL McCOIL	1	1	2	1.2	3.62	2	1.86	1.9	1.75	2	2.2	1.5	1.67	-	1.5	1.67	-	1.33	1	3	-	-	-	-	-	-	-	-	-	-	-	-	-	-	-	-	-	-	1	-	-	-	-	-	-	-	-	-
Kihihi	MODEL OUTPUT	1	1	1	1.6	3.25	1.33	1.86	1.8	1.25	3.2	1.4	1.25	1	-	1	1.67	-	1.33	1.5	2	-	-	-	-	-	-	-	-	-	-	-	-	-	-	-	-	-	-	1	-	-	-	-	-	-	-	-	-
	n	1	1	3	5	8	3	7	10	4	5	5	4	3	-	2	6	-	3	2	1	-	-	-	-	-	-	-	-	-	-	-	-	-	-	-	-	-	-	1	-	-	-	-	-	-	-	-	-
Nagongera	THE REAL McCOIL	3.77	3.52	4.59	6.61	6.71	7.5	6.29	8.97	6.88	6	7.19	5.75	4.52	6.71	4.23	4.4	3.75	7.5	3.4	3.33	7	4	2.5	3.5	-	3	1	-	2	2	1	1.67	3	1	5	2	2	2	1.67	12	1	1	1	4	5	4.67	5	1
Nagongera	MODEL OUTPUT	3.38	2.7	5.07	4.65	5.32	4.68	5.61	5.21	4.09	8.11	6.65	7.96	7.04	6.81	6	3.2	5.75	14.5	1	5	6	2.5	1	4.5	-	3.5	1	-	5	4.5	5	4	7	3	1	1	1	4.5	5	1	3	1	1	1	7	4.67	2.5	12
	n	13	23	27	31	38	28	41	29	34	27	26	24	23	21	13	5	4	2	5	3	1	2	2	2	-	2	1	-	1	2	1	3	2	1	1	1	1	2	3	1	1	1	1	1	1	3	2	1
Nyanza	THE REAL McCOIL	-	-	-	-	-	-	2	3.23	3.03	3.12	2.97	2.89	2.81	2.68	2.32	2.67	2.1	2	-	-	-	-	-	-	-	-	-	-	-	-	-	-	-	-	-	-	-	-	-	-	-	-	-	-	-	-	-	-
Nyanza	MODEL OUTPUT	-	-	-	-	-	-	5	1.9	1.88	2.27	2.28	2.21	2.22	2.31	1.85	1.83	1	2	-	-	-	-	-	-	-	-	-	-	-	-	-	-	-	-	-	-	-	-	-	-	-	-	-	-	-	-	-	-
	n	-	-	-	-	-	-	2	30	90	225	255	189	267	190	68	36	10	1	-	-	-	-	-	-	-	-	-	-	-	-	-	-	-	-	-	-	-	-	-	-	-	-	-	-	-	-	-	-
Walukuba	THE REAL McCOIL	-	1.5	8	7	7.5	9	4.75	6.33	2.25	7.62	-	2	4	4	6	-	-	-	-	3	-	-	4	-	4.5	2	-	5.5	-	-	-	1	-	-	-	-	-	-	-	-	-	-	-	-	-	-	-	-
Walukuba	MODEL OUTPUT	-	7	5	2	4	3.67	2.25	4.33	5.25	5	-	2.5	5.25	8	6	-	-	-	-	3.5	-	-	5.5	-	3	11	-	1	-	-	-	2	-	-	-	-	-	-	-	-	-	-	-	-	-	-	-	-
	n	-	2	3	1	2	3	4	3	4	8	-	2	4	1	1	-	-	-	-	2	-	-	2	-	2	1	-	2	-	-	-	1	-	-	-	-	-	-	-	-	-	-	-	-	-	-	-	-
Western	THE REAL McCOIL	-	-	-	-	2	-	2	2.81	2.75	2.56	2.67	2.46	2.5	2.51	2.43	2.29	2.29	2	2	-	-	-	-	-	-	-	-	-	-	-	-	-	-	-	-	-	-	-	-	-	-	-	-	-	-	-	-	-
Western	MODEL OUTPUT	-	-	-	-	2	-	2.8	1.59	1.66	1.87	2	2.07	1.93	1.75	1.97	1.79	1.18	1	2	-	-	-	-	-	-	-	-	-	-	-	-	-	-	-	-	-	-	-	-	-	-	-	-	-	-	-	-	-
	n	-	-	-	-	1	-	5	32	73	134	213	139	189	142	65	42	17	2	2	-	-	-	-	-	-	-	-	-	-	-	-	-	-	-	-	-	-	-	-	-	-	-	-	-	-	-	-	-
[truncated: 5 more columns]
